# Supplementary material for: Fighting falsified medicines with paperwork – a historic review of Danish legislation governing distribution of medicines
Source: J Pharm Policy Pract. 2016 Oct 6;9:30. doi: 10.1186/s40545-016-0078-2 (PMC5052809; doi:10.1186/s40545-016-0078-2)
Supplement: Additional file 1: — List of legislation. (XLSX 18 kb) [file 40545_2016_78_MOESM1_ESM.xlsx]

## Sheet: Ark1
Date published	Name	No.	Type	Publisher
1913-04-29	Lov om Apotekervæsenet	132	Lov	Regenten
1913-06-11	Anordning angaaende hvilke upræparerede Medicinalvarer det i Henhold til Lov om Haandværks- og Fabriksdrift samt Handel og Beværtning m. m. af 29de December 1857 skal være Apotekerne forbeholdt at forhandle i visse mindre Dele	163	Anordning	Regenten
1914-08-01	Anordning om Apotekervarer	166	Anordning	Justitsministeriet
1915-09-01	Bekendtgørelse om Haandkøbsudsalg	231	Bekendtgørelse	Justitsministeriet
1929-04-04	Anordning om Apotekervarer	79	Anordning	Ministeriet for Sundhedsvæsen
1932-03-31	Lov om Apotekervæsenet	107	Lov	Regenten
1932-09-23	Bekendtgørelse om Kontrol med de i Lov nr. 107 af 31. Marts 1932 om Apotekervæsenet § 26, Stk. 3, omhandlende Laboratorier	258	Bekendtgørelse	Indenrigsministeriet
1932-11-26	Bekendtgørelse om Transport af de Apotekerne forbeholdte Varer samt om Opbevaring af saadanne Varer hos Fabrikant eller Handlende	297	Bekendtgørelse	Indenrigsministeriet
1954-06-11	Lov om Apotekervæsenet	209	Lov	Regenten
1959-12-23	Lov om ændring i lov om apotekervæsenet	341	Lov	Regenten
1975-06-26	Lov om lægemidler	327	Lov	Regenten
1975-09-24	Bekendtgørelse af Lov om apotekervæsenet	513	Lovbekendtgørelse	Indenrigsministeriet
1975-12-15	Bekendtgørelse om forhandling af lægemidler til forbrugere	614	Bekendtgørelse	Indenrigsministeriet
1975-12-17	Bekendtgørelse om privates import af lægemidler	626	Bekendtgørelse	Sundhedsstyrelsen
1977-09-12	Bekendtgørelse om lægemidlers kvalitet	495	Bekendtgørelse	Sundhedsstyrelsen
1977-09-12	Bekendtgørelse om fremstilling, kontrol, lagerhold og forhandling af lægemidler	496	Bekendtgørelse	Sundhedsstyrelsen
1977-12-01	Bekendtgørelse om indretning og drift af apoteker m.v.	586	Bekendtgørelse	Sundhedsstyrelsen
1978-08-11	Vejledning vedrørende parallelimporterede lægemidler. (Til fremstillere og importører af farmaceutiske specialiteter samt til apoteker)	15185	Vejledning	Sundhedsstyrelsen
1979-12-11	Bekendtgørelse om privates import af lægemidler	542	Bekendtgørelse	Sundhedsstyrelsen
1981-03-06	Bekendtgørelse om forbrugerpakninger til farmaceutiske specialiteter optaget i sundhedsstyrelsens specialeregister	114	Bekendtgørelse	Sundhedsstyrelsen
1982-05-18	Lov om ændring af lov om lægemidler m.v. (Godkendelse af visse veterinære lægemidler m.v.)	203	Lov	Regenten
1982-06-14	Bekendtgørelse om forhandling af lægemidler til forbrugere	316	Bekendtgørelse	Indenrigsministeriet
1982-08-06	Bekendtgørelse af Lov om lægemidler	451	Lovbekendtgørelse	Indenrigsministeriet
1983-02-07	Bekendtgørelse om forbrugerpakning til lægemidler, omfattet af bekendtgørelse nr. 342 af 30. juni 1978 om undtagelse fra lov om lægemidler af visse vitamin- og mineralpræparater	55	Bekendtgørelse	Sundhedsstyrelsen
1984-06-06	Lov om apoteksvirksomhed	279	Lov	Regenten
1985-11-14	Bekendtgørelse om indretning og drift af apoteker og sygehusapoteker m.v.	509	Bekendtgørelse	Sundhedsstyrelsen
1986-08-11	Bekendtgørelse om forbrugerpakninger til lægemidler optaget i sundhedsstyrelsens specialeregister	723	Bekendtgørelse	Sundhedsstyrelsen
1986-08-11	Vejledning til sundhedsstyrelsens bekendtgørelse nr. 723 af 11. august 1986 om forbrugerpakninger til lægemidler optaget i sundhedsstyrelsens specialitetsregister	115	Vejledning	Sundhedsstyrelsen
1986-10-01	Datasammenskrivning af lov om lægemidler	15029	Datasammenskrivning	Indenrigsministeriet
1987-01-21	Bekendtgørelse om lægemidlers fritagelse fra apoteksforbehold	36	Bekendtgørelse	Indenrigsministeriet
1987-11-03	Bekendtgørelse om indretning og drift af medicindepoter	749	Bekendtgørelse	Sundhedsstyrelsen
1988-07-25	Bekendtgørelse om fremstilling og forhandling m.v. af lægemidler	479	Bekendtgørelse	Sundhedsstyrelsen
1988-08-08	Bekendtgørelse om privates indførsel af lægemidler	476	Bekendtgørelse	Sundhedsstyrelsen
1989-12-12	Bekendtgørelse om forbrugerpakninger til lægemidler optaget i Sundhedsstyrelsens specialitetsregister	777	Bekendtgørelse	Sundhedsstyrelsen
1989-12-20	Vejledning om forbrugerpakninger til lægemidler optaget i Sundhedsstyrelsens specialitetsregister	182	Vejledning	Sundhedsstyrelsen
1990-11-14	Cirkulære om regulativ for Sundhedsstyrelsens eksportregister for lægemidler m.v.	218	Cirkulære	Sundhedsministeriet
1991-12-04	Datasammenskrivning af lov om lægemidler	15935	Datasammenskrivning	Sundhedsministeriet
1992-03-23	Lov om ændring af lov om lægemidler og lov om apoteksvirksomhed. (Naturlægemidler, klinisk afprøvning m.v.).	194	Lov	Regenten
1992-06-10	Bekendtgørelse af lov om lægemidler	452	Lovbekendtgørelse	Sundhedsministeriet
1992-09-21	Bekendtgørelse om fremstilling, import og forhandling m.v. af lægemidler	769	Bekendtgørelse	Sundhedsstyrelsen
1993-05-06	Lov om ændring af lov om lægemidler m.v. (Reklame m.v.)	280	Lov	Regenten
1993-06-07	Vejledning om mærkning af og indlægssedler til lægemidler optaget i Sundhedsstyrelsens specialitetsregister	91	Vejledning	Sundhedsstyrelsen
1993-08-09	Datasammenskrivning af lov om lægemidler	15060	Datasammenskrivning	Sundhedsministeriet
1993-12-13	Cirkulære om regulativ for Sundhedsstyrelsens eksportregister for lægemidler m.v.	203	Cirkulære	Sundhedsministeriet
1993-12-14	Vejledning om parallelimport	209	Vejledning	Sundhedsstyrelsen
1993-12-13	Bekendtgørelse om god fremstillings- og distributionspraksis for lægemidler	968	Bekendtgørelse	Sundhedsstyrelsen
1994-03-01	Vejledning i god distributionspraksis for lægemidler til humant brug	94/C 63/03	Vejledning	Europakommissionen
1994-03-11	Vedr.: EØS-aftalen og parallelimport af lægemidler	53	Cirkulære	Sundhedsstyrelsen
1994-05-18	Lov om ændring af lov om lægemidler. (Regler om markedsføringstilladelser, lægemiddelovervågning m.v.).	380	Lov	Regenten
1994-05-20	Datasammenskrivning af lov om lægemidler	15040	Datasammenskrivning	Sundhedsministeriet
1994-06-01	Lov om ændring af lov om apoteksvirksomhed. (Større fleksibilitet i apoteksstrukturen, oprettelse af sygehusapotek m.m.).	451	Lov	Regenten
1995-05-10	Vejledning om dosisdispensering af lægemidler	64	Vejledning	Sundhedsstyrelsen
1995-06-14	Lov om ændring af lov om lægemidler og lov om apoteksvirksomhed. (Lægemiddelstatistik, kontrol med kliniske afprøvninger, oprettelse og nedlæggelse af håndkøbsudsalg m.v.).	439	Lov	Regenten
1995-07-28	Bekendtgørelse af lov om lægemidler (Lægemiddelloven)	656	Lovbekendtgørelse	Sundhedsministeriet
1997-04-04	Bekendtgørelse om god fremstillingspraksis (GMP) og god distributionspraksis (GDP) for lægemidler	264	Bekendtgørelse	Lægemiddelstyrelsen
1998-01-29	Cirkulære om regulativ for Lægemiddelstyrelsens eksportregister for lægemidler m.v.	14	Cirkulære	Sundhedsministeriet
1998-09-07	Vejledning om udstedelse af eksportcertifikater for lægemidler m.v.	60130	Vejledning	Lægemiddelstyrelsen
1998-12-23	Lov om ændring af lov om apoteksvirksomhed. (Apotekeres tavshedpligt, offentliggørelse og videregivelse af oplysninger fra lægemiddelstatistikken, magistrelle lægemidler m.v.).	1042	Lov	Regenten
1998-12-23	Lov om ændring af lov om lægemidler. (Inddragelse af antiparasitære lægemidler til dyr under apoteksforbeholdet, spredning af lagre af lægemidler i beredskabsøjemed, offentliggørelse og videregivelse af oplysninger fra lægemiddelstatistikken, reklamering over for offentligheden, bivirkningsindberetninger m.v.).	1043	Lov	Regenten
1999-02-23	Datasammenskrivning af lov om lægemidler	9699	Datasammenskrivning	Sundhedsministeriet
1999-02-25	Vejledning om Lægemiddelstyrelsens eksportregister	19	Vejledning	Lægemiddelstyrelsen
2000-03-28	Vejledning om parallelimport af lægemidler	43	Vejledning	Lægemiddelstyrelsen
2001-03-12	Bekendtgørelse om privates indførsel og udførsel af lægemidler	164	Bekendtgørelse	Lægemiddelstyrelsen
2001-03-19	Bekendtgørelse om privates indførsel af lægemidler	171	Bekendtgørelse	Lægemiddelstyrelsen
2001-06-07	Lov om ændring af lov om lægemidler, lov om apoteksvirksomhed og lov om erstatning for lægemiddelskader. (Ophævelse af apoteksforbeholdet for visse lægemidler, dosisdispensering af lægemidler, tildeling af flere apoteksbevillinger i særlige tilfælde, markedsføringstilladelser til offentlige sygehusapoteker og private sygehuses indkøb af lægemidler (private sygehusapoteker)).	493	Lov	Regenten
2001-06-25	Bekendtgørelse om forhandling af håndkøbslægemidler uden for apotek	605	Bekendtgørelse	Lægemiddelstyrelsen
2001-12-14	Bekendtgørelse om forhandling af håndkøbslægemidler uden for apotek	1050	Bekendtgørelse	Lægemiddelstyrelsen
2002-05-15	Lov om ændring af lov om lægemidler. (Bivirkningsovervågning m.v.).	297	Lov	Regenten
2002-12-13	Bekendtgørelse om forhandling af håndkøbslægemidler uden for apotek	1131	Bekendtgørelse	Lægemiddelstyrelsen
2003-02-05	Bekendtgørelse om dosisdispensering af lægemidler	80	Bekendtgørelse	Lægemiddelstyrelsen
2003-05-28	Lov om ændring af lov om lægemidler og lov om apoteksvirksomhed. (Kliniske forsøg med lægemidler, bivirkningsindberetning, inspektioner i forbindelse med lægemiddelovervågning m.v.).	382	Lov	Regenten
2003-12-12	Bekendtgørelse om forhandling af håndkøbslægemidler uden for apotek	1104	Bekendtgørelse	Lægemiddelstyrelsen
2004-04-30	Vejledning om parallelimport af lægemidler	35	Vejledning	Lægemiddelstyrelsen
2004-10-19	Bekendtgørelse om ændring af bekendtgørelse om god fremstillingspraksis (GMP) og god distributionspraksis (GDP) for lægemidler	1017	Bekendtgørelse	Lægemiddelstyrelsen
2004-12-06	Bekendtgørelse om forhandling af håndkøbslægemidler uden for apotek	1188	Bekendtgørelse	Lægemiddelstyrelsen
2005-03-15	Bekendtgørelse om ændring af bekendtgørelse om god fremstillingspraksis (GMP) og god distributionspraksis (GDP) for lægemidler	161	Bekendtgørelse	Lægemiddelstyrelsen
2005-05-13	Vejledning om mærkning af og indlægssedler til lægemidler	31	Vejledning	Lægemiddelstyrelsen
2005-06-01	EU GMP guideline, Chapter 6 Quality Control	N/A	Guideline	Europakommissionen
2005-11-03	Bekendtgørelse om ændring af bekendtgørelse om afgifter for lægemidler og lægemiddelvirksomheder	1052	Bekendtgørelse	Indenrigs- og Sundhedsministeriet
2005-12-06	EU GMP guideline, Chapter 8 complaints and Product Recall	N/A	Guideline	Europakommissionen
2005-12-07	Bekendtgørelse om privates indførsel af lægemidler	1224	Bekendtgørelse	Lægemiddelstyrelsen
2005-12-07	Bekendtgørelse om sygehuses indførsel af lægemidler	1219	Bekendtgørelse	Lægemiddelstyrelsen
2005-12-12	Lov om lægemidler	1180	Lov	Regenten
2005-12-12	Bekendtgørelse om fremstilling og indførsel af lægemidler og mellemprodukter	1242	Bekendtgørelse	Lægemiddelstyrelsen
2005-12-12	Bekendtgørelse om distribution af lægemidler	1243	Bekendtgørelse	Lægemiddelstyrelsen
2006-06-01	EU GMP guideline, Annex 19 Reference and Retention Samples	N/A	Guideline	Europakommissionen
2006-10-05	Bekendtgørelse om forhandling af håndkøbslægemidler uden for apotek	993	Bekendtgørelse	Lægemiddelstyrelsen
2006-12-13	Bekendtgørelse om afgifter for lægemidler og fremstillere af lægemidler, mellemprodukter og råvarer	1416	Bekendtgørelse	Indenrigs- og Sundhedsministeriet
2007-02-22	Bekendtgørelse om ændring af bekendtgørelse om distribution af lægemidler	186	Bekendtgørelse	Indenrigs- og Sundhedsministeriet
2007-06-29	Bekendtgørelse om ændring af bekendtgørelse om markedsføringstilladelse til lægemidler m.m.	782	Bekendtgørelse	Indenrigs- og Sundhedsministeriet
2007-07-02	Vejledning om parallelimport af lægemidler	40	Vejledning	Lægemiddelstyrelsen
2008-06-17	Lov om ændring af lov om lægemidler, lov om apoteksvirksomhed og vævsloven (Styrket indsats mod ulovlige lægemidler m.v.)	534	Lov	Regenten
2008-07-14	Vejledning om parallelimport af lægemidler	44	Vejledning	Lægemiddelstyrelsen
2008-11-12	Bekendtgørelse om ændring af bekendtgørelse om fremstilling og indførsel af lægemidler og mellemprodukter	1101	Bekendtgørelse	Ministeriet for Sundhed og Forebyggelse
2008-11-12	Bekendtgørelse om ændring af bekendtgørelse om distribution af lægemidler	1100	Bekendtgørelse	Ministeriet for Sundhed og Forebyggelse
2009-07-20	Cirkulære om ændring af vejledning vedrørende ansøgning om ændringer (variationer) af nationale og gensidig anerkendte (MRP og DCP) markedsføringstilladelser for lægemidler	61	Cirkulære	Lægemiddelstyrelsen
2009-12-16	Vejledning om variationer af markedsføringstilladelser til lægemidler	126	Vejledning	Lægemiddelstyrelsen
2011-05-05	Cirkulære om ændring af vejledning om variationer af markedsføringstilladelser til lægemidler	35	Cirkulære	Lægemiddelstyrelsen
2011-05-18	Lov om ændring af lov om lægemidler og lov om medicinsk udstyr (Styrkelse af kontrolindsatsen, for så vidt angår ulovlige lægemidler m.v.)	464	Lov	Regenten
2011-05-18	Lov om ændring af apotekerloven (Veterinærafdelinger, informationspligt om billigere alternativer, ophævelse af regler om apotekers naturlige forsyningsområde, sygehusapotekers blanding af lægemidler m.v.)	465	Lov	Regenten
2011-06-30	EU GMP guideline, Chapter 4 Documentation	N/A	Guideline	Europakommissionen
2011-07-21	Bekendtgørelse om mærkning m.m. af lægemidler	869	Bekendtgørelse	Lægemiddelstyrelsen
2012-02-09	Bekendtgørelse om forhandling af håndkøbslægemidler uden for apotek	108	Bekendtgørelse	Lægemiddelstyrelsen
2012-06-18	Lov om ændring af lov om lægemidler og vævsloven (Skærpet lægemiddelovervågning)	605	Lov	Regenten
2012-08-01	Bekendtgørelse om ændring af bekendtgørelse om markedsføringstilladelse m.m. til lægemidler	828	Bekendtgørelse	Ministeriet for Sundhed og Forebyggelse
2012-08-01	Bekendtgørelse om fremstilling og indførsel af lægemidler og mellemprodukter	824	Bekendtgørelse	Ministeriet for Sundhed og Forebyggelse
2012-08-01	Bekendtgørelse om distribution af lægemidler	823	Bekendtgørelse	Ministeriet for Sundhed og Forebyggelse
2012-12-18	Lov om ændring af lov om lægemidler, lov om apoteksvirksomhed, sundhedsloven og lov om regionernes finansiering (Forhindring af forfalskede lægemidler i den lovlige forsyningskæde m.v.)	1258	Lov	Regenten
2012-12-18	Bekendtgørelse om distribution af lægemidler	1359	Bekendtgørelse	Ministeriet for Sundhed og Forebyggelse
2012-12-18	Bekendtgørelse om fremstilling og indførsel af lægemidler og mellemprodukter	1358	Bekendtgørelse	Ministeriet for Sundhed og Forebyggelse
2013-03-07	EU GDP guideline	N/A	Guideline	Europakommissionen
2013-04-20	Bekendtgørelse af lov om lægemidler	506	Lovbekendtgørelse	Ministeriet for Sundhed og Forebyggelse
2013-05-24	Bekendtgørelse om ændring af bekendtgørelse om distribution af lægemidler	575	Bekendtgørelse	Ministeriet for Sundhed og Forebyggelse
2013-07-03	Vejledning til bekendtgørelse om mærkning m.m. af lægemidler	9365	Vejledning	Sundhedsstyrelsen
2014-01-29	Vejledning om parallelimport af lægemidler	9081	Vejledning	Sundhedsstyrelsen
